# Supplementary material for: Identification of Pathogenic Variant Burden and Selection of Optimal Diagnostic Method Is a Way to Improve Carrier Screening for Autosomal Recessive Diseases
Source: J Pers Med. 2022 Jul 12;12(7):1132. doi: 10.3390/jpm12071132 (PMC9322704; doi:10.3390/jpm12071132)
Supplement: Supplementary file 1 [file jpm-12-01132-s001.zip]

Archive with 1 entries (1 files):
- jpm-1782533-supplementary.xlsx
