# Supplementary material for: Identification of Pathogenic Variant Burden and Selection of Optimal Diagnostic Method Is a Way to Improve Carrier Screening for Autosomal Recessive Diseases
Source: J Pers Med. 2022 Jul 12;12(7):1132. doi: 10.3390/jpm12071132 (PMC9322704; doi:10.3390/jpm12071132)
Supplement: Supplementary file 1 [file jpm-12-01132-s001.zip › jpm-1782533-supplementary.xlsx]

## Sheet: Table of content
Supplementary Table S1	List of 115 variants in the CFTR, PAH, SERPINA1, and GJB2 genes, included in the custom panel
Supplementary Table S2	List of 116 TaqMan assays, included in the custom panel
Supplementary Table S3	Allele frequencies of 115 variants included in the custom panel for all studied groups of samples
Supplementary Table S4	Comparison of allele frequencies of 115 variants between two population samples ESSE-Vologda and ESSE-Ivanovo
Supplementary Table S5	List of detected homozygotes, compound heterozygotes, and heterozygotes
Supplementary Table S6	Additional pathogenic or likely pathogenic variants in adjacent regions detected by NGS
Supplementary Table S7	Comparison of allele frequencies of 115 variants between two population samples ESSE-Vologda and ESSE-Ivanovo and gnomAD non-Finnish Europeans
Supplementary Table S8	Comparison of allele frequencies of 115 variants between all studied samples and gnomAD non-Finnish Europeans
Supplementary Table S9	Comparison of allele frequencies of additional pathogenic variants between population sample ESSE-Ivanovo and gnomAD non-Finnish Europeans
Supplementary Table S10	Comparison of allele frequencies of of additional pathogenic variants between all studied by NGS samples and gnomAD non-Finnish Europeans
Supplementary Table S11	Comparison of allele frequencies of 115 variants between all studied samples and closely related population data
Supplementary Table S12	Comparison of allele frequencies of additional pathogenic variants between all studied by NGS samples and closely related population data

## Sheet: S1
Table S1. List of 115 variants in the CFTR, PAH, SERPINA1, and GJB2 genes, included in the custom panel.
Variant	Chromosome	Position	Reference allele	Alternative allele	Variant class	Consequence	Gene	HGVSc	HGVSp	gnomAD exomes AF (NFE)	ClinVar clinical significance
CFTRdele2,3	chr7	117138367-117159446			deletion	-	CFTR	NM_000492.3:c.54-5940_273+10250del	NP_000483.3:p.S18Rfs*16	0.0000529343	Pathogenic
rs104894401	chr13	20763293	C	T	SNV	missense_variant	GJB2	ENST00000382844.1:c.428G>A	ENSP00000372295.1:p.Arg143Gln	0.0000000000	Pathogenic/Likely pathogenic
rs104894402	chr13	20763498	G	A	SNV	missense_variant	GJB2	ENST00000382844.1:c.223C>T	ENSP00000372295.1:p.Arg75Trp	0.0000000000	Pathogenic
rs104894413	chr13	20763590	C	G	SNV	missense_variant	GJB2	ENST00000382844.1:c.131G>C	ENSP00000372295.1:p.Trp44Ser	0.0000000000	Pathogenic
rs111033253	chr13	20763394	CCCCTTGATGAACTT	C	deletion	frameshift_variant	GJB2	ENST00000382844.1:c.313_326del	ENSP00000372295.1:p.Lys105GlyfsTer5	0.0001943530	Pathogenic
rs113993958	chr7	117171007	G	C	SNV	missense_variant	CFTR	ENST00000003084.6:c.328G>C	ENSP00000003084.6:p.Asp110His	0.0000352187	Pathogenic/Likely pathogenic, drug response
rs113993959	chr7	117227832	G	T	SNV	stop_gained	CFTR	ENST00000003084.6:c.1624G>T	ENSP00000003084.6:p.Gly542Ter	0.0003527270	Pathogenic
rs113993960	chr7	117199644	ATCT	A	deletion	inframe_deletion	CFTR	ENST00000003084.6:c.1521_1523del	ENSP00000003084.6:p.Phe508del	0.0122683000	Pathogenic
rs11558261	chr14	94849160	C	T	SNV	missense_variant	SERPINA1	ENST00000448921.1:c.415G>A	ENSP00000416066.1:p.Gly139Ser	0.0000175932	Pathogenic, other
rs121908745	chr7	117199640	TATC	T	deletion	inframe_deletion	CFTR	ENST00000003084.6:c.1519_1521del	ENSP00000003084.6:p.Ile507del	0.0000439994	Pathogenic
rs121908746	chr7	117232266	CA	C	deletion	frameshift_variant	CFTR	ENST00000003084.6:c.2052del	ENSP00000003084.6:p.Lys684AsnfsTer38	0.0000000000	Pathogenic
rs121908746	chr7	117232266	C	CA	insertion	frameshift_variant	CFTR	ENST00000003084.6:c.2052dup	ENSP00000003084.6:p.Gln685ThrfsTer4	0.0000000000	Pathogenic
rs121908748	chr7	117230494	G	A	SNV	splice_donor_variant	CFTR	ENST00000003084.6:c.1766+1G>A	?	0.0000709119	Pathogenic
rs121908749	chr7	117149146	C	T	SNV	stop_gained	CFTR	ENST00000003084.6:c.223C>T	ENSP00000003084.6:p.Arg75Ter	0.0000088154	Pathogenic
rs121908751	chr7	117170953	G	A	SNV	missense_variant,splice_region_variant	CFTR	ENST00000003084.6:c.274G>A	ENSP00000003084.6:p.Glu92Lys	0.0000000000	Pathogenic
rs121908751	chr7	117170953	G	T	SNV	stop_gained,splice_region_variant	CFTR	ENST00000003084.6:c.274G>T	ENSP00000003084.6:p.Glu92Ter	0.0000088155	Pathogenic
rs121908755	chr7	117227854	G	A	SNV	missense_variant	CFTR	ENST00000003084.6:c.1646G>A	ENSP00000003084.6:p.Ser549Asn	0.0000176345	Pathogenic, drug response
rs121908760	chr7	117232346	C	T	SNV	stop_gained	CFTR	ENST00000003084.6:c.2125C>T	ENSP00000003084.6:p.Arg709Ter	0.0000000000	Pathogenic
rs121908761	chr7	117251771	C	A	SNV	stop_gained	CFTR	ENST00000003084.6:c.3276C>A	ENSP00000003084.6:p.Tyr1092Ter	0.0000264108	Pathogenic
rs121908763	chr7	117267694	C	G	SNV	stop_gained	CFTR	ENST00000003084.6:c.3587C>G	ENSP00000003084.6:p.Ser1196Ter	0.0000176969	Pathogenic
rs121908769	chr7	117149181	CTT	C	deletion	frameshift_variant	CFTR	ENST00000003084.6:c.262_263del	ENSP00000003084.6:p.Leu88IlefsTer22	0.0002557910	Pathogenic
rs121908770	chr7	117171120	CA	C	deletion	frameshift_variant	CFTR	ENST00000003084.6:c.442del	ENSP00000003084.6:p.Ile148LeufsTer5	0.0000000000	Pathogenic
rs121908771	chr7	117174369	AT	A	deletion	frameshift_variant	CFTR	ENST00000003084.6:c.531del	ENSP00000003084.6:p.Ile177MetfsTer12	0.0000000000	Pathogenic
rs121908776	chr7	117199666	AAT	A	deletion	frameshift_variant	CFTR	ENST00000003084.6:c.1545_1546del	ENSP00000003084.6:p.Tyr515Ter	0.0001000000	Pathogenic
rs121908793	chr7	117175301	G	T	SNV	splice_acceptor_variant	CFTR	ENST00000003084.6:c.580-1G>T	?	0.0000087945	Pathogenic
rs121908799	chr7	117232272	AA	G	indel	frameshift_variant	CFTR	ENST00000003084.6:c.2051_2052delinsG	ENSP00000003084.6:p.Lys684SerfsTer38	0.0000000000	Pathogenic
rs121908803	chr7	117175335	C	T	SNV	missense_variant	CFTR	ENST00000003084.6:c.613C>T	ENSP00000003084.6:p.Pro205Ser	0.0000000000	Pathogenic
rs121908805	chr7	117199522	C	A	SNV	stop_gained	CFTR	ENST00000003084.6:c.1397C>A	ENSP00000003084.6:p.Ser466Ter	0.0000000000	Pathogenic
rs121908805	chr7	117199522	C	G	SNV	stop_gained	CFTR	ENST00000003084.6:c.1397C>G	ENSP00000003084.6:p.Ser466Ter	0.0000175988	Pathogenic
rs121908811	chr7	117267765	AC	A	deletion	frameshift_variant	CFTR	ENST00000003084.6:c.3659del	ENSP00000003084.6:p.Thr1220LysfsTer8	0.0000000000	Pathogenic
rs121908812	chr7	117232231	AT	A	deletion	frameshift_variant	CFTR	ENST00000003084.6:c.2012del	ENSP00000003084.6:p.Leu671Ter	0.0000266397	Pathogenic
rs121909011	chr7	117180284	C	T	SNV	missense_variant	CFTR	ENST00000003084.6:c.1000C>T	ENSP00000003084.6:p.Arg334Trp	0.0000440335	Pathogenic
rs121909012	chr7	117235044	C	T	SNV	stop_gained	CFTR	ENST00000003084.6:c.2551C>T	ENSP00000003084.6:p.Arg851Ter	0.0000000000	Pathogenic
rs121909019	chr7	117251692	G	A	SNV	missense_variant	CFTR	ENST00000003084.6:c.3197G>A	ENSP00000003084.6:p.Arg1066His	0.0000528886	Pathogenic
rs121912714	chr14	94847286	T	A	SNV	missense_variant	SERPINA1	ENST00000448921.1:c.839A>T	ENSP00000416066.1:p.Asp280Val	0.0005449780	Conflicting interpretations of pathogenicity, other
rs145449046	chr7	117232595	C	T	SNV	stop_gained	CFTR	ENST00000003084.6:c.2374C>T	ENSP00000003084.6:p.Arg792Ter	0.0000000000	Pathogenic
rs1554389296	chr7	117232131	AG	A	deletion	frameshift_variant	CFTR	ENST00000003084.6:c.1911del	ENSP00000003084.6:p.Gln637HisfsTer26	0.0000000000	Pathogenic
rs17580	chr14	94847262	T	A	SNV	missense_variant	SERPINA1	ENST00000448921.1:c.863A>T	ENSP00000416066.1:p.Glu288Val	0.0365343000	Conflicting interpretations of pathogenicity, other
rs1801002	chr13	20763686	C	A	SNV	missense_variant	GJB2	ENST00000382844.1:c.35G>T	ENSP00000372295.1:p.Gly12Val	0.0000000000	Pathogenic/Likely pathogenic
rs1802959	chr14	94844965	C	T	SNV	missense_variant	SERPINA1	ENST00000448921.1:c.1078G>A	ENSP00000416066.1:p.Ala360Thr	0.0000263982	Uncertain significance
rs199422209	chr14	94844865	G	A	SNV	missense_variant	SERPINA1	ENST00000448921.1:c.1178C>T	ENSP00000416066.1:p.Pro393Leu	0.0001054850	Pathogenic/Likely pathogenic
rs199422210	chr14	94849023	G	C	SNV	stop_gained	SERPINA1	ENST00000448921.1:c.552C>G	ENSP00000416066.1:p.Tyr184Ter	0.0000351593	Pathogenic/Likely pathogenic
rs199475649	chr12	103260372	ACTGGCGGTAGTTGTAGGCAATGTCAGCAAACTGCTTCCGTCTTGCACGGTACACAGGATCTTTAAAAC	A	deletion	splice_donor_variant,coding_sequence_variant	PAH	ENST00000553106.1:c.443_509+1del	?	0.0000000000	Pathogenic
rs28929474	chr14	94844947	C	T	SNV	missense_variant	SERPINA1	ENST00000448921.1:c.1096G>A	ENSP00000416066.1:p.Glu366Lys	0.0184094000	Pathogenic, risk factor
rs28931569	chr14	94849381	A	G	SNV	missense_variant	SERPINA1	ENST00000448921.1:c.194T>C	ENSP00000416066.1:p.Leu65Pro	0.0000791891	Pathogenic/Likely pathogenic
rs28931570	chr14	94849388	G	A	SNV	missense_variant	SERPINA1	ENST00000448921.1:c.187C>T	ENSP00000416066.1:p.Arg63Cys	0.0020499400	Pathogenic/Likely pathogenic
rs28931592	chr13	20763245	T	A	SNV	missense_variant	GJB2	ENST00000382844.1:c.476A>T	ENSP00000372295.1:p.Asp159Val	0.0000176252	Uncertain significance
rs28931593	chr13	20763497	C	T	SNV	missense_variant	GJB2	ENST00000382844.1:c.224G>A	ENSP00000372295.1:p.Arg75Gln	0.0000000000	Pathogenic
rs35887622	chr13	20763620	A	G	SNV	missense_variant	GJB2	ENST00000382844.1:c.101T>C	ENSP00000372295.1:p.Met34Thr	0.0124173000	Pathogenic
rs387906378	chr7	117267638	G	GTCAA	insertion	frameshift_variant	CFTR	ENST00000003084.6:c.3532_3535dup	ENSP00000003084.6:p.Thr1179IlefsTer17	0.0000000000	Pathogenic
rs397508152	chr7	117180359	CAAAC	AAAAA	substitution	missense_variant	CFTR	ENST00000003084.6:c.1075_1079delinsAAAAA	ENSP00000003084.6:p.Gln359_Thr360delinsLysLys	0.0000000000	Pathogenic
rs397508158	chr7	117180401	G	A	SNV	splice_donor_variant	CFTR	ENST00000003084.6:c.1116+1G>A	?	0.0000088402	Pathogenic
rs397508184	chr7	117188719	GCAAAA	G	deletion	frameshift_variant	CFTR	ENST00000003084.6:c.1243_1247del	ENSP00000003084.6:p.Asn415Ter	0.0000000000	Pathogenic
rs397508200	chr7	117199517	G	A	SNV	splice_acceptor_variant	CFTR	ENST00000003084.6:c.1393-1G>A	?	0.0000000000	Pathogenic
rs397508276	chr7	117230432	T	G	SNV	missense_variant	CFTR	ENST00000003084.6:c.1705T>G	ENSP00000003084.6:p.Tyr569Asp	0.0000000000	Pathogenic
rs397508449	chr7	117170966	C	A	SNV	missense_variant	CFTR	ENST00000003084.6:c.287C>A	ENSP00000003084.6:p.Ala96Glu	0.0000000000	not provided
rs397508464	chr7	117170972	A	G	SNV	missense_variant	CFTR	ENST00000003084.6:c.293A>G	ENSP00000003084.6:p.Gln98Arg	0.0000000000	Pathogenic
rs397508538	chr7	117251805	G	T	SNV	stop_gained	CFTR	ENST00000003084.6:c.3310G>T	ENSP00000003084.6:p.Glu1104Ter	0.0000000000	Pathogenic
rs397508573	chr7	117267583	C	T	SNV	missense_variant	CFTR	ENST00000003084.6:c.3476C>T	ENSP00000003084.6:p.Ser1159Phe	0.0000088374	Pathogenic
rs397508612	chr7	117282585	GGT	G	deletion	frameshift_variant	CFTR	ENST00000003084.6:c.3816_3817del	ENSP00000003084.6:p.Ser1273LeufsTer28	0.0000000000	not provided
rs397508616	chr7	117282618	T	G	SNV	missense_variant	CFTR	ENST00000003084.6:c.3844T>G	ENSP00000003084.6:p.Trp1282Gly	0.0000000000	Pathogenic
rs397508686	chr7	117171090	C	CCTA	insertion	inframe_insertion	CFTR	ENST00000003084.6:c.413_415dup	ENSP00000003084.6:p.Leu138dup	0.0000000000	Pathogenic
rs397508706	chr7	117306968	GA	G	deletion	frameshift_variant	CFTR	ENST00000003084.6:c.4251del	ENSP00000003084.6:p.Glu1418ArgfsTer14	0.0000000000	Pathogenic
rs5030841	chr12	103306594	A	G	SNV	missense_variant	PAH	ENST00000553106.1:c.143T>C	ENSP00000448059.1:p.Leu48Ser	0.0001583000	Pathogenic
rs5030843	chr12	103260410	C	T	SNV	missense_variant	PAH	ENST00000553106.1:c.473G>A	ENSP00000448059.1:p.Arg158Gln	0.0001935090	Pathogenic
rs5030846	chr12	103246708	G	A	SNV	stop_gained	PAH	ENST00000553106.1:c.727C>T	ENSP00000448059.1:p.Arg243Ter	0.0000969727	Pathogenic
rs5030847	chr12	103246681	G	C	SNV	missense_variant	PAH	ENST00000553106.1:c.754C>G	ENSP00000448059.1:p.Arg252Gly	0.0000000000	Pathogenic
rs5030849	chr12	103246653	C	T	SNV	missense_variant	PAH	ENST00000553106.1:c.782G>A	ENSP00000448059.1:p.Arg261Gln	0.0003695560	Pathogenic
rs5030850	chr12	103246654	G	A	SNV	stop_gained	PAH	ENST00000553106.1:c.781C>T	ENSP00000448059.1:p.Arg261Ter	0.0000352014	Pathogenic
rs5030851	chr12	103246593	G	A	SNV	missense_variant,splice_region_variant	PAH	ENST00000553106.1:c.842C>T	ENSP00000448059.1:p.Pro281Leu	0.0002113610	Likely pathogenic
rs5030853	chr12	103245479	C	A	SNV	missense_variant	PAH	ENST00000553106.1:c.898G>T	ENSP00000448059.1:p.Ala300Ser	0.0004849060	Pathogenic
rs5030855	chr12	103237568	C	T	SNV	intron_variant	PAH	ENST00000553106.1:c.1066-11G>A	?	0.0004147110	Pathogenic
rs5030857	chr12	103234285	G	A	SNV	missense_variant	PAH	ENST00000553106.1:c.1208C>T	ENSP00000448059.1:p.Ala403Val	0.0007648890	Pathogenic
rs5030858	chr12	103234271	G	A	SNV	missense_variant	PAH	ENST00000553106.1:c.1222C>T	ENSP00000448059.1:p.Arg408Trp	0.0014769800	Pathogenic
rs5030860	chr12	103234252	T	C	SNV	missense_variant	PAH	ENST00000553106.1:c.1241A>G	ENSP00000448059.1:p.Tyr414Cys	0.0007208920	Pathogenic
rs5030861	chr12	103234177	C	T	SNV	splice_donor_variant	PAH	ENST00000553106.1:c.1315+1G>A	?	0.0008264320	Pathogenic
rs55819880	chr14	94849345	G	A	SNV	missense_variant	SERPINA1	ENST00000448921.1:c.230C>T	ENSP00000416066.1:p.Ser77Phe	0.0000040000	Pathogenic
rs62507288	chr12	103306564	C	G	SNV	splice_region_variant,intron_variant	PAH	ENST00000553106.1:c.168+5G>C	?	0.0000791752	Pathogenic
rs62507321	chr12	103271235	C	A	SNV	splice_region_variant,intron_variant	PAH	ENST00000553106.1:c.441+5G>T	?	0.0000351605	Pathogenic
rs62508588	chr12	103246707	C	T	SNV	missense_variant	PAH	ENST00000553106.1:c.728G>A	ENSP00000448059.1:p.Arg243Gln	0.0000528793	Pathogenic
rs62508646	chr12	103238134	A	G	SNV	missense_variant	PAH	ENST00000553106.1:c.1045T>C	ENSP00000448059.1:p.Ser349Pro	0.0000880142	Pathogenic/Likely pathogenic
rs62508698	chr12	103246597	C	T	SNV	missense_variant	PAH	ENST00000553106.1:c.838G>A	ENSP00000448059.1:p.Glu280Lys	0.0000704387	Pathogenic
rs62514936	chr12	103248954	ATC	A	deletion	frameshift_variant	PAH	ENST00000553106.1:c.664_665del	ENSP00000448059.1:p.Asp222Ter	0.0000352007	Pathogenic/Likely pathogenic
rs62642906	chr12	103310860	CAG	C	deletion	frameshift_variant	PAH	ENST00000553106.1:c.47_48del	ENSP00000448059.1:p.Ser16Ter	0.0000087934	Pathogenic
rs62642934	chr12	103240726	T	C	SNV	missense_variant	PAH	ENST00000553106.1:c.916A>G	ENSP00000448059.1:p.Ile306Val	0.0000440249	Pathogenic
rs72474224	chr13	20763612	C	T	SNV	missense_variant	GJB2	ENST00000382844.1:c.109G>A	ENSP00000372295.1:p.Val37Ile	0.0013257200	Pathogenic
rs74597325	chr7	117227865	C	T	SNV	stop_gained	CFTR	ENST00000003084.6:c.1657C>T	ENSP00000003084.6:p.Arg553Ter	0.0001235420	Pathogenic
rs74767530	chr7	117267591	C	T	SNV	stop_gained	CFTR	ENST00000003084.6:c.3484C>T	ENSP00000003084.6:p.Arg1162Ter	0.0000530054	Pathogenic
rs75039782	chr7	117280015	C	T	SNV	intron_variant	CFTR	ENST00000003084.6:c.3718-2477C>T	?	0.0000000000	Pathogenic
rs75527207	chr7	117227860	G	A	SNV	missense_variant	CFTR	ENST00000003084.6:c.1652G>A	ENSP00000003084.6:p.Gly551Asp	0.0003881170	Pathogenic
rs75541969	chr7	117254753	G	C	SNV	missense_variant	CFTR	ENST00000003084.6:c.3454G>C	ENSP00000003084.6:p.Asp1152His	0.0003351380	drug response
rs75961395	chr7	117149177	G	A	SNV	missense_variant	CFTR	ENST00000003084.6:c.254G>A	ENSP00000003084.6:p.Gly85Glu	0.0000881819	Pathogenic
rs76151804	chr7	117251609	A	G	SNV	intron_variant	CFTR	ENST00000003084.6:c.3140-26A>G	?	0.0000667582	Pathogenic
rs76296470	chr12	103288534	G	A	SNV	stop_gained	PAH	ENST00000553106.1:c.331C>T	ENSP00000448059.1:p.Arg111Ter	0.0000351760	Pathogenic
rs76713772	chr7	117227792	G	A	SNV	splice_acceptor_variant	CFTR	ENST00000003084.6:c.1585-1G>A	?	0.0001499360	Pathogenic
rs77010898	chr7	117282620	G	A	SNV	stop_gained	CFTR	ENST00000003084.6:c.3846G>A	ENSP00000003084.6:p.Trp1282Ter	0.0001410110	Pathogenic
rs77035409	chr7	117267795	AT	A	deletion	frameshift_variant	CFTR	ENST00000003084.6:c.3691del	ENSP00000003084.6:p.Ser1231ProfsTer4	0.0000000000	Pathogenic
rs77834169	chr7	117171028	C	T	SNV	missense_variant	CFTR	ENST00000003084.6:c.349C>T	ENSP00000003084.6:p.Arg117Cys	0.0004141770	Pathogenic
rs77932196	chr7	117180324	G	A	SNV	missense_variant	CFTR	ENST00000003084.6:c.1040G>A	ENSP00000003084.6:p.Arg347His	0.0000352497	Pathogenic, drug response
rs77932196	chr7	117180324	G	C	SNV	missense_variant	CFTR	ENST00000003084.6:c.1040G>C	ENSP00000003084.6:p.Arg347Pro	0.0000528746	Pathogenic
rs78194216	chr7	117251691	C	T	SNV	missense_variant	CFTR	ENST00000003084.6:c.3196C>T	ENSP00000003084.6:p.Arg1066Cys	0.0000440777	Pathogenic
rs78655421	chr7	117171029	G	A	SNV	missense_variant	CFTR	ENST00000003084.6:c.350G>A	ENSP00000003084.6:p.Arg117His	0.0026524500	Pathogenic
rs78756941	chr7	117171169	G	T	SNV	splice_donor_variant	CFTR	ENST00000003084.6:c.489+1G>T	?	0.0001632530	Pathogenic
rs78984783	chr7	117267633	AC	A	deletion	frameshift_variant	CFTR	ENST00000003084.6:c.3528del	ENSP00000003084.6:p.Lys1177SerfsTer15	0.0003089960	Pathogenic
rs79850223	chr7	117267579	C	T	SNV	stop_gained	CFTR	ENST00000003084.6:c.3472C>T	ENSP00000003084.6:p.Arg1158Ter	0.0000265233	Pathogenic
rs80034486	chr7	117292931	C	G	SNV	missense_variant	CFTR	ENST00000003084.6:c.3909C>G	ENSP00000003084.6:p.Asn1303Lys	0.0001864020	Pathogenic
rs80224560	chr7	117242922	G	A	SNV	splice_region_variant,intron_variant	CFTR	ENST00000003084.6:c.2657+5G>A	?	0.0001582330	Pathogenic
rs80338939	chr13	20763685	AC	A	deletion	frameshift_variant	GJB2	ENST00000382844.1:c.35del	ENSP00000372295.1:p.Gly12ValfsTer2		Pathogenic
rs80338940	chr13	20766921	C	T	SNV	upstream_gene_variant	GJB2	?	?	0.0003248860	Pathogenic
rs80338942	chr13	20763553	CA	C	deletion	frameshift_variant	GJB2	ENST00000382844.1:c.167del	ENSP00000372295.1:p.Leu56ArgfsTer26	0.0003171580	Pathogenic
rs80338943	chr13	20763485	AG	A	deletion	frameshift_variant	GJB2	ENST00000382844.1:c.235del	ENSP00000372295.1:p.Leu79CysfsTer3	0.0000175877	Pathogenic
rs80338944	chr13	20763490	C	T	SNV	stop_gained	GJB2	ENST00000382844.1:c.231G>A	ENSP00000372295.1:p.Trp77Ter	0.0000000000	Pathogenic
rs80338947	chr13	20763360	TCTC	T	deletion	inframe_deletion	GJB2	ENST00000382844.1:c.358_360del	ENSP00000372295.1:p.Glu120del	0.0001326730	Pathogenic
rs80338948	chr13	20763294	G	A	SNV	missense_variant	GJB2	ENST00000382844.1:c.427C>T	ENSP00000372295.1:p.Arg143Trp	0.0000529343	Pathogenic
rs80338950	chr13	20763170	C	G	SNV	missense_variant	GJB2	ENST00000382844.1:c.551G>C	ENSP00000372295.1:p.Arg184Pro	0.0000528113	Conflicting interpretations of pathogenicity

## Sheet: S2
Table S2. List of 116 TaqMan assays, included in the custom panel.
Assay ID	Gene	dbSNP ID	Reference	Alternative
C990000002A_10	CFTR	CFTRdele2,3	-	MU
C990000002B_20	CFTR	CFTRdele2,3	WT	-
ANH6D4A	PAH	rs199475649	ACTGGCGGTAGTTGTAGGCAATGTCAGCAAACTGCTTCCGTCTTGCACGGTACACAGGATCTTTAAAAC	A
ANKA7N7	CFTR	rs397508686	C	CCTA
C__11406748_10	GJB2	rs104894401	C	T
C__11406780_10	GJB2	rs104894402	G	A
C_154794103_10	GJB2	rs111033253	CCCCTTGATGAACTT	C
C____656922_20	CFTR	rs113993958	G	C
C__11399026_30	CFTR	rs113993959	G	T
C_151693869_10	CFTR	rs113993960	ATCT	A
C____594710_20	SERPINA1	rs11558261	C	T
C_172767547_20	CFTR	rs121908746	CAA	CA
C_151693962_30	CFTR	rs78984783	AC	A
C_151693906_10	CFTR	rs121908748	G	A
C_32545261C_10	CFTR	rs121908751	G	A
C_32545261D_20	CFTR	rs121908751	G	T
C__32545131_20	CFTR	rs121908755	G	A
C__32295645_30	CFTR	rs121908760	C	T
C_26083714C_10	CFTR	rs121908761	C	A
C__32295560_20	CFTR	rs121908763	C	G
C_151693788_20	CFTR	rs121908769	CTT	C
C_151693817_20	CFTR	rs121908770	CA	C
C_151693822_20	CFTR	rs121908771	AT	A
C_151693870_20	CFTR	rs121908776	AAT	A
C_151693912_20	CFTR	rs1554389296	AG	A
C_151693965_20	CFTR	rs77035409	AT	A
C_172767550_10	CFTR	rs121908746	CAA	CAAA
C_151693825_10	CFTR	rs121908793	G	T
C172767555C_30	CFTR	rs121908799	AA	G
C__32545236_30	CFTR	rs121908803	C	T
C_64676233D_20	CFTR	rs121908805	C	G
C_172767557_20	CFTR	rs121908811	AC	A
C_151693914_30	CFTR	rs121908812	AT	A
C____656883_30	CFTR	rs121909011	C	T
C____656779_20	CFTR	rs121909012	C	T
C__26083723_20	CFTR	rs121909019	G	A
C__26083745_30	CFTR	rs145449046	C	T
C____594695_20	SERPINA1	rs17580	T	A
C___7552294_10	GJB2	rs1801002	C	A
AN7DUP3	SERPINA1	rs1802959	C	T
C_190117974_10	SERPINA1	rs199422209	G	A
C__11665819_20	SERPINA1	rs199422210	G	C
C__34508510_10	SERPINA1	rs28929474	C	T
C____594704_10	SERPINA1	rs28931569	A	G
C____594703_10	SERPINA1	rs28931570	G	A
C__32403574_10	GJB2	rs28931592	T	A
C__29586514_10	GJB2	rs28931593	C	T
C__11406801_10	GJB2	rs35887622	A	G
ANFVPYF	CFTR	rs387906378	G	GTCAA
C_203006811_10	CFTR	rs397508152	CAAAC	AAAAA
C_201385092_10	CFTR	rs397508158	G	A
C_400015123_10	CFTR	rs397508184	GCAAAA	G
C_201387583_10	CFTR	rs397508200	G	A
C_201390110_10	CFTR	rs397508276	T	G
C_400029971_10	CFTR	rs397508449	C	A
C_201397567_10	CFTR	rs397508464	A	G
C_201400019_10	CFTR	rs397508538	G	T
C_400040945_10	CFTR	rs397508573	C	T
C_400040984_10	CFTR	rs397508612	GGT	G
C_400040988_10	CFTR	rs397508616	T	G
C_201404927_10	CFTR	rs397508706	GA	G
C__61900229_20	PAH	rs5030841	A	G
C__32330008_10	PAH	rs5030843	C	T
C__27863366_10	PAH	rs5030846	G	A
C____657294_10	PAH	rs5030847	G	C
AN9HNAZ	PAH	rs5030849	C	T
C__27528517_10	PAH	rs5030850	G	A
C__27863379_10	PAH	rs5030851	G	A
C__27863387_20	PAH	rs5030853	C	A
C__32330003_20	PAH	rs5030855	C	T
C__27863418_20	PAH	rs5030857	G	A
C__32329998_10	PAH	rs5030858	G	A
ANGZJJD	PAH	rs5030860	T	C
C__32329996_10	PAH	rs5030861	C	T
C____594705_10	SERPINA1	rs55819880	G	A
ANAAENR	PAH	rs62507288	C	G
C__89758964_10	PAH	rs62507321	C	A
C__64676825_10	PAH	rs62508588	C	T
ANCE79N	PAH	rs62508646	A	G
ANDJ2UK	PAH	rs62508698	C	T
C_104519192_20	PAH	rs62514936	ATC	A
C__89759003_20	PAH	rs62642906	CAG	C
C__27863391_20	PAH	rs62642934	T	C
C__11406800_20	GJB2	rs72474224	C	T
C__27861430_20	CFTR	rs74597325	C	T
C_100965026_20	CFTR	rs75039782	C	T
C__32545127_20	CFTR	rs75527207	G	A
C__32545067_20	CFTR	rs75541969	G	C
C__32545286_20	CFTR	rs75961395	G	A
C_100964965_10	CFTR	rs76151804	A	G
C__33221788_10	PAH	rs76296470	G	A
C_100964916_20	CFTR	rs76713772	G	A
C__32545014_20	CFTR	rs77010898	G	A
C__27540773_10	CFTR	rs77834169	C	T
C___656878D_20	CFTR	rs77932196	G	A
C___656878C_30	CFTR	rs77932196	G	C
C__26083724_20	CFTR	rs78194216	C	T
C__26083773_20	CFTR	rs78655421	G	A
C_100964806_20	CFTR	rs78756941	G	T
C__32545051_10	CFTR	rs79850223	C	T
C__32544994_20	CFTR	rs80034486	C	G
C_100964951_10	CFTR	rs80224560	G	A
ANEPWEH	GJB2	rs80338939	AC	A
C_154794206_10	GJB2	rs80338940	C	T
C_154794111_20	GJB2	rs80338942	CA	C
C_154794105_20	GJB2	rs80338943	AG	A
C__27536852_10	GJB2	rs80338944	C	T
C_154794101_20	GJB2	rs80338947	TCTC	T
C__11406749_10	GJB2	rs80338948	G	A
C__11406734_10	GJB2	rs80338950	C	G
C__34696726_10	GJB2	rs104894413	C	G
C_151693868_10	CFTR	rs121908745	TATC	T
C__64676210_20	CFTR	rs121908749	C	T
C_64676233C_10	CFTR	rs121908805	C	A
C__64676988_10	SERPINA1	rs121912714	T	A
C__64676246_10	CFTR	rs74767530	C	T

## Sheet: S3
Table S3. Allele frequencies of 115 variants included in the custom panel for all studied groups of samples.
Variant	Reference/alternative allele	ESSE-Vologda			BCS			ESSE-Ivanovo			RPS-CP			RPS-E
		AF	Number of participants	Number of alternative alleles	AF	Number of participants	Number of alternative alleles	AF	Number of participants	Number of alternative alleles	AF	Number of participants	Number of alternative alleles	AF	Number of participants	Number of alternative alleles
CFTRdele2,3		0.001206758	1243	3	0	114	0	0.00059988	1667	2	0	440	0	0	121	0
rs113993958	G/C	0	1178	0	0	302	0	0	1667	0	0	440	0	0	121	0
rs113993959	G/T	0.000453721	1102	1	0	286	0	0	1667	0	0.001136364	440	1	0	121	0
rs113993960	ATCT/A	0.009020619	1164	21	0.007861635	318	5	0.00509898	1667	17	0.002272727	440	2	0	121	0
rs121908745	TATC/T	0	636	0	0	86	0	0	1667	0	0	440	0	0	121	0
rs121908746	CAA/CA	0	1171	0	0	311	0	0	1667	0	0	440	0	0	121	0
rs121908746	CAA/CAAA	0	1191	0	0	315	0	0	1667	0	0	440	0	0	121	0
rs121908748	G/A	0	991	0	0	287	0	0	1667	0	0	440	0	0	121	0
rs121908749	C/T	0	636	0	0	70	0	0	1667	0	0	440	0	0	121	0
rs121908751	G/A	0	986	0	0	291	0	0	1667	0	0	440	0	0	121	0
rs121908751	G/T	0	1208	0	0	328	0	0	1667	0	0	440	0	0	121	0
rs121908755	G/A	0	1214	0	0	318	0	0	1667	0	0	440	0	0	121	0
rs121908760	C/T	0	1216	0	0	307	0	0	1667	0	0	440	0	0	121	0
rs121908761	C/A	0	538	0	0	229	0	0	1667	0	0	440	0	0	121	0
rs121908763	C/G	0	1202	0	0	319	0	0	1667	0	0	440	0	0	121	0
rs121908769	CTT/C	0.001304348	1150	3	0	299	0	0.00029994	1667	1	0	440	0	0	121	0
rs121908770	CA/C	0	1191	0	0	308	0	0	1667	0	0	440	0	0	121	0
rs121908771	AT/A	0	1183	0	0	304	0	0	1667	0	0	440	0	0	121	0
rs121908776	AAT/A	0	578	0	0	238	0	0	1667	0	0	440	0	0	121	0
rs121908793	G/T	0	1153	0	0	298	0	0.00059988	1667	2	0	440	0	0	121	0
rs121908799	AA/G	0	1184	0	0	302	0	0	1667	0	0	440	0	0	121	0
rs121908803	C/T	0	1229	0	0	345	0	0	1667	0	0	440	0	0	121	0
rs121908805	C/A	0	635	0	0	78	0	0	1667	0	0	440	0	0	121	0
rs121908805	C/G	0	1172	0	0	299	0	0	1667	0	0	440	0	0	121	0
rs121908811	AC/A	0	1223	0	0	328	0	0	1667	0	0	440	0	0	121	0
rs121908812	AT/A	0	1111	0	0	296	0	0	1667	0	0	440	0	0	121	0
rs121909011	C/T	0	1190	0	0	323	0	0	1667	0	0	440	0	0	121	0
rs121909012	C/T	0	1227	0	0	306	0	0	1667	0	0	440	0	0	121	0
rs121909019	G/A	0	1163	0	0	299	0	0	1667	0	0	440	0	0	121	0
rs145449046	C/T	0	594	0	0	235	0	0	1665	0	0	430	0	0	121	0
rs1554389296	AG/A	0	1208	0	0	330	0	0	1667	0	0	440	0	0	121	0
rs387906378	G/GTCAA	0	1218	0	0	350	0	0	1667	0	0	440	0	0	121	0
rs397508152	CAAAC/AAAAA	0	1209	0	0	332	0	0	1667	0	0	440	0	0	121	0
rs397508158	G/A	0	1211	0	0	317	0	0	1667	0	0	440	0	0	121	0
rs397508184	GCAAAA/G	0	524	0	0	230	0	0	15	0	0	5	0	0	121	0
rs397508200	G/A	0	1142	0	0	295	0	0	1667	0	0	440	0	0	121	0
rs397508276	T/G	0	1010	0	0	279	0	0	1667	0	0	440	0	0	121	0
rs397508449	C/A	0	1115	0	0	297	0	0	1667	0	0	440	0	0	121	0
rs397508464	A/G	0	1229	0	0	326	0	0	1667	0	0	440	0	0	121	0
rs397508538	G/T	0	1133	0	0	300	0	0	1667	0	0	440	0	0	121	0
rs397508573	C/T	0	1170	0	0	302	0	0	1667	0	0	440	0	0	121	0
rs397508612	GGT/G	0	1212	0	0	328	0	0	1667	0	0.001136364	440	1	0	121	0
rs397508616	T/G	0	594	0	0	241	0	0	1667	0	0	440	0	0	121	0
rs397508686	C/CCTA	0.001627339	1229	4	0	334	0	0.00089982	1667	3	0	440	0	0	121	0
rs397508706	GA/G	0	1108	0	0	300	0	0	1667	0	0	440	0	0	121	0
rs74597325	C/T	0	1196	0	0	332	0	0	1667	0	0	440	0	0	121	0
rs74767530	C/T	0	617	0	0	69	0	0	1667	0	0	440	0	0	121	0
rs75039782	C/T	0.000434783	1150	1	0	305	0	0	1667	0	0	440	0	0	2	0
rs75527207	G/A	0	1185	0	0	315	0	0	1667	0	0	440	0	0	121	0
rs75541969	G/C	0	975	0	0	273	0	0.00029994	1667	1	0	440	0	0	121	0
rs75961395	G/A	0	1100	0	0	292	0	0	1667	0	0	440	0	0	121	0
rs76151804	A/G	0	1200	0	0	314	0	0	1667	0	0	440	0	0	121	0
rs76713772	G/A	0	1204	0	0	313	0	0	1667	0	0	440	0	0	121	0
rs77010898	G/A	0	1153	0	0.001602564	312	1	0.00029994	1667	1	0	440	0	0.004132231	121	1
rs77035409	AT/A	0	1231	0	0	345	0	0	1667	0	0	440	0	0	121	0
rs77834169	C/T	0	888	0	0	251	0	0	1667	0	0	440	0	0	121	0
rs77932196	G/A	0	1223	0	0	338	0	0	1667	0	0	440	0	0	121	0
rs77932196	G/C	0	1181	0	0	311	0	0	1667	0	0	440	0	0	121	0
rs78194216	C/T	0	1145	0	0	303	0	0	1667	0	0	440	0	0	121	0
rs78655421	G/A	0.000930233	1075	2	0	289	0	0.00059988	1667	2	0.001136364	440	1	0	121	0
rs78756941	G/T	0	1142	0	0	286	0	0	1667	0	0	440	0	0	121	0
rs78984783	AC/A	0	1199	0	0	338	0	0	1667	0	0	440	0	0	121	0
rs79850223	C/T	0	1101	0	0	293	0	0	1667	0	0	440	0	0	121	0
rs80034486	C/G	0	1223	0	0	323	0	0	1667	0	0.001136364	440	1	0	121	0
rs80224560	G/A	0	1223	0	0	314	0	0	1667	0	0	440	0	0	121	0
rs104894401	C/T	0	1225	0	0	333	0	0	1667	0	0	440	0	0	121	0
rs104894402	G/A	0	1203	0	0	311	0	0	1667	0	0	440	0	0	121	0
rs104894413	C/G	0	583	0	0	71	0	0	1667	0	0	440	0	0	121	0
rs111033253	CCCCTTGATGAACTT/C	0	1214	0	0	346	0	0.00089982	1667	3	0.001136364	440	1	0	121	0
rs1801002	C/A	0	1230	0	0	343	0	0	1667	0	0	440	0	0	121	0
rs28931592	T/A	0	1215	0	0	333	0	0	1667	0	0	440	0	0	121	0
rs28931593	C/T	0	1234	0	0	350	0	0	1667	0	0	440	0	0	121	0
rs35887622	A/G	0.029436153	1206	71	0.013803681	326	9	0.019196161	1667	64	0.015909091	440	14	0.008264463	121	2
rs72474224	C/T	0.004139073	1208	10	0.009009009	333	6	0.0059988	1667	20	0.003409091	440	3	0.012396694	121	3
rs80338939	AC/A		NA	NA	NA	NA	NA	0.017396521	1667	58	0.013636364	440	12	0.016528926	121	4
rs80338940	C/T	0.00125	1200	3	0	322	0	0.0014997	1667	5	0.001136364	440	1	0	12	0
rs80338942	CA/C	0	1213	0	0.001436782	348	1	0	1667	0	0.002272727	440	2	0	121	0
rs80338943	AG/A	0	1231	0	0.001432665	349	1	0.00029994	1667	1	0	440	0	0	121	0
rs80338944	C/T	0	1209	0	0	326	0	0	1667	0	0	440	0	0	121	0
rs80338947	TCTC/T	0	1226	0	0	334	0	0.00059988	1667	2	0.001136364	440	1	0	121	0
rs80338948	G/A	0	1231	0	0	338	0	0	1667	0	0	440	0	0	121	0
rs80338950	C/G	0	1216	0	0	344	0	0	1667	0	0	440	0	0.004132231	121	1
rs199475649	ACTGGCGGTAGTTGTAGGCAATGTCAGCAAACTGCTTCCGTCTTGCACGGTACACAGGATCTTTAAAAC/A	0	1137	0	0	295	0	0	1667	0	0	440	0	0	121	0
rs5030841	A/G	0.000417014	1199	1	0	324	0	0	1667	0	0.001136364	440	1	0	121	0
rs5030843	C/T	0	1230	0	0	342	0	0.00029994	1667	1	0	440	0	0	121	0
rs5030846	G/A	0	1223	0	0	326	0	0	1667	0	0	440	0	0	121	0
rs5030847	G/C	0	1190	0	0	312	0	0	1667	0	0	440	0	0	121	0
rs5030849	C/T	0.000822368	1216	2	0.001440922	347	1	0.00059988	1667	2	0.002272727	440	2	0	121	0
rs5030850	G/A	0	1226	0	0	348	0	0.00059988	1667	2	0.001136364	440	1	0	121	0
rs5030851	G/A	0	1230	0	0.001488095	336	1	0.00059988	1667	2	0.001136364	440	1	0	121	0
rs5030853	C/A	0	1199	0	0	322	0	0.00029994	1667	1	0.001136364	440	1	0	121	0
rs5030855	C/T	0.000413565	1209	1	0	310	0	0.00029994	1667	1	0	440	0	0	121	0
rs5030857	G/A	0.001242751	1207	3	0	334	0	0.00029994	1667	1	0	440	0	0	121	0
rs5030858	G/A	0.00785124	1210	19	0.005865103	341	4	0.00719856	1667	24	0.006818182	440	6	0	121	0
rs5030860	T/C	0	1174	0	0.001582278	316	1	0	1667	0	0	440	0	0	121	0
rs5030861	C/T	0.000409165	1222	1	0	315	0	0	1667	0	0	440	0	0.004132231	121	1
rs62507288	C/G	0	1214	0	0	334	0	0	1667	0	0	440	0	0	121	0
rs62507321	C/A	0	1206	0	0	326	0	0	1667	0	0	440	0	0	121	0
rs62508588	C/T	0	1231	0	0	343	0	0	1667	0	0	440	0	0	121	0
rs62508646	A/G	0	1231	0	0	336	0	0	1667	0	0	440	0	0	121	0
rs62508698	C/T	0	1230	0	0	344	0	0	1667	0	0	440	0	0	121	0
rs62514936	ATC/A	0	1224	0	0	321	0	0	1667	0	0	440	0	0	121	0
rs62642906	CAG/C	0	1205	0	0	326	0	0	1667	0	0	440	0	0	121	0
rs62642934	T/C	0.000816327	1225	2	0	326	0	0.00029994	1667	1	0	440	0	0	121	0
rs76296470	G/A	0	1208	0	0	327	0	0	1667	0	0.001136364	440	1	0	121	0
rs11558261	C/T	0	1205	0	0	323	0	0	1667	0	0	440	0	0	121	0
rs121912714	T/A	0.000786164	636	1	0	108	0	0.00119976	1667	4	0	440	0	0	121	0
rs17580	T/A	0.013535685	1219	33	0.006097561	328	4	0.00929814	1667	31	0.004545455	440	4	0.004132231	121	1
rs1802959	C/T	0	1233	0	0	347	0	0	1667	0	0	440	0	0	121	0
rs199422209	G/A	0	1216	0	0	329	0	0	1667	0	0	440	0	0	121	0
rs199422210	G/C	0	1186	0	0	328	0	0	1667	0	0	440	0	0	121	0
rs28929474	C/T	0.01054339	1233	26	0.005882353	340	4	0.01139772	1667	38	0.0125	440	11	0.016528926	121	4
rs28931569	A/G	0	1231	0	0	336	0	0	1667	0	0	440	0	0	121	0
rs28931570	G/A	0	1235	0	0	338	0	0.00029994	1667	1	0.001136364	440	1	0	121	0
rs55819880	G/A	0	1220	0	0	332	0	0	1667	0	0	440	0	0	121	0

## Sheet: S4
Table S4. Comparison of allele frequencies of 115 variants between two population samples ESSE-Vologda and ESSE-Ivanovo.
Variant	Reference/alternative allele	AF (ESSE-Ivanovo)	Number of participants (ESSE-Ivanovo)	Number of alternative alleles (ESSE-Ivanovo)	AF (ESSE-Vologda)	Number of participants (ESSE-Vologda)	Number of alternative alleles (ESSE-Vologda)	p value	p adj
CFTRdele2,3		0.00059988	1667	2	0.001206758	1243	3	0.657	1.000
rs104894401	C/T	0	1667	0	0	1225	0	1.000
rs104894402	G/A	0	1667	0	0	1203	0	1.000
rs104894413	C/G	0	1667	0	0	583	0	1.000
rs111033253	CCCCTTGATGAACTT/C	0.00089982	1667	3	0	1214	0	0.268	1.000
rs113993958	G/C	0	1667	0	0	1178	0	1.000
rs113993959	G/T	0	1667	0	0.000453721	1102	1	0.398	1.000
rs113993960	ATCT/A	0.00509898	1667	17	0.009020619	1164	21	0.096	1.000
rs11558261	C/T	0	1667	0	0	1205	0	1.000
rs121908745	TATC/T	0	1667	0	0	636	0	1.000
rs121908746	CAA/CA	0	1667	0	0	1171	0	1.000
rs121908746	CAA/CAAA	0	1667	0	0	1191	0	1.000
rs121908748	G/A	0	1667	0	0	991	0	1.000
rs121908749	C/T	0	1667	0	0	636	0	1.000
rs121908751	G/A	0	1667	0	0	986	0	1.000
rs121908751	G/T	0	1667	0	0	1208	0	1.000
rs121908755	G/A	0	1667	0	0	1214	0	1.000
rs121908760	C/T	0	1667	0	0	1216	0	1.000
rs121908761	C/A	0	1667	0	0	538	0	1.000
rs121908763	C/G	0	1667	0	0	1202	0	1.000
rs121908769	CTT/C	0.00029994	1667	1	0.001304348	1150	3	0.311	1.000
rs121908770	CA/C	0	1667	0	0	1191	0	1.000
rs121908771	AT/A	0	1667	0	0	1183	0	1.000
rs121908776	AAT/A	0	1667	0	0	578	0	1.000
rs121908793	G/T	0.00059988	1667	2	0	1153	0	0.516	1.000
rs121908799	AA/G	0	1667	0	0	1184	0	1.000
rs121908803	C/T	0	1667	0	0	1229	0	1.000
rs121908805	C/A	0	1667	0	0	635	0	1.000
rs121908805	C/G	0	1667	0	0	1172	0	1.000
rs121908811	AC/A	0	1667	0	0	1223	0	1.000
rs121908812	AT/A	0	1667	0	0	1111	0	1.000
rs121909011	C/T	0	1667	0	0	1190	0	1.000
rs121909012	C/T	0	1667	0	0	1227	0	1.000
rs121909019	G/A	0	1667	0	0	1163	0	1.000
rs121912714	T/A	0.00119976	1667	4	0.000786164	636	1	1.000	1.000
rs145449046	C/T	0	1665	0	0	594	0	1.000
rs1554389296	AG/A	0	1667	0	0	1208	0	1.000
rs17580	T/A	0.00929814	1667	31	0.013535685	1219	33	0.159	1.000
rs1801002	C/A	0	1667	0	0	1230	0	1.000
rs1802959	C/T	0	1667	0	0	1233	0	1.000
rs199422209	G/A	0	1667	0	0	1216	0	1.000
rs199422210	G/C	0	1667	0	0	1186	0	1.000
rs199475649	ACTGGCGGTAGTTGTAGGCAATGTCAGCAAACTGCTTCCGTCTTGCACGGTACACAGGATCTTTAAAAC/A	0	1667	0	0	1137	0	1.000
rs28929474	C/T	0.01139772	1667	38	0.01054339	1233	26	0.799	1.000
rs28931569	A/G	0	1667	0	0	1231	0	1.000
rs28931570	G/A	0.00029994	1667	1	0	1235	0	1.000	1.000
rs28931592	T/A	0	1667	0	0	1215	0	1.000
rs28931593	C/T	0	1667	0	0	1234	0	1.000
rs35887622	A/G	0.019196161	1667	64	0.029436153	1206	71	0.012	0.372
rs387906378	G/GTCAA	0	1667	0	0	1218	0	1.000
rs397508152	CAAAC/AAAAA	0	1667	0	0	1209	0	1.000
rs397508158	G/A	0	1667	0	0	1211	0	1.000
rs397508184	GCAAAA/G	0	15	0	0	524	0	1.000
rs397508200	G/A	0	1667	0	0	1142	0	1.000
rs397508276	T/G	0	1667	0	0	1010	0	1.000
rs397508449	C/A	0	1667	0	0	1115	0	1.000
rs397508464	A/G	0	1667	0	0	1229	0	1.000
rs397508538	G/T	0	1667	0	0	1133	0	1.000
rs397508573	C/T	0	1667	0	0	1170	0	1.000
rs397508612	GGT/G	0	1667	0	0	1212	0	1.000
rs397508616	T/G	0	1667	0	0	594	0	1.000
rs397508686	C/CCTA	0.00089982	1667	3	0.001627339	1229	4	0.467	1.000
rs397508706	GA/G	0	1667	0	0	1108	0	1.000
rs5030841	A/G	0	1667	0	0.000417014	1199	1	0.418	1.000
rs5030843	C/T	0.00029994	1667	1	0	1230	0	1.000	1.000
rs5030846	G/A	0	1667	0	0	1223	0	1.000
rs5030847	G/C	0	1667	0	0	1190	0	1.000
rs5030849	C/T	0.00059988	1667	2	0.000822368	1216	2	1.000	1.000
rs5030850	G/A	0.00059988	1667	2	0	1226	0	0.511	1.000
rs5030851	G/A	0.00059988	1667	2	0	1230	0	0.511	1.000
rs5030853	C/A	0.00029994	1667	1	0	1199	0	1.000	1.000
rs5030855	C/T	0.00029994	1667	1	0.000413565	1209	1	1.000	1.000
rs5030857	G/A	0.00029994	1667	1	0.001242751	1207	3	0.316	1.000
rs5030858	G/A	0.00719856	1667	24	0.00785124	1210	19	0.877	1.000
rs5030860	T/C	0	1667	0	0	1174	0	1.000
rs5030861	C/T	0	1667	0	0.000409165	1222	1	0.423	1.000
rs55819880	G/A	0	1667	0	0	1220	0	1.000
rs62507288	C/G	0	1667	0	0	1214	0	1.000
rs62507321	C/A	0	1667	0	0	1206	0	1.000
rs62508588	C/T	0	1667	0	0	1231	0	1.000
rs62508646	A/G	0	1667	0	0	1231	0	1.000
rs62508698	C/T	0	1667	0	0	1230	0	1.000
rs62514936	ATC/A	0	1667	0	0	1224	0	1.000
rs62642906	CAG/C	0	1667	0	0	1205	0	1.000
rs62642934	T/C	0.00029994	1667	1	0.000816327	1225	2	0.578	1.000
rs72474224	C/T	0.0059988	1667	20	0.004139073	1208	10	0.359	1.000
rs74597325	C/T	0	1667	0	0	1196	0	1.000
rs74767530	C/T	0	1667	0	0	617	0	1.000
rs75039782	C/T	0	1667	0	0.000434783	1150	1	0.408	1.000
rs75527207	G/A	0	1667	0	0	1185	0	1.000
rs75541969	G/C	0.00029994	1667	1	0	975	0	1.000	1.000
rs75961395	G/A	0	1667	0	0	1100	0	1.000
rs76151804	A/G	0	1667	0	0	1200	0	1.000
rs76296470	G/A	0	1667	0	0	1208	0	1.000
rs76713772	G/A	0	1667	0	0	1204	0	1.000
rs77010898	G/A	0.00029994	1667	1	0	1153	0	1.000	1.000
rs77035409	AT/A	0	1667	0	0	1231	0	1.000
rs77834169	C/T	0	1667	0	0	888	0	1.000
rs77932196	G/A	0	1667	0	0	1223	0	1.000
rs77932196	G/C	0	1667	0	0	1181	0	1.000
rs78194216	C/T	0	1667	0	0	1145	0	1.000
rs78655421	G/A	0.00059988	1667	2	0.000930233	1075	2	0.647	1.000
rs78756941	G/T	0	1667	0	0	1142	0	1.000
rs78984783	AC/A	0	1667	0	0	1199	0	1.000
rs79850223	C/T	0	1667	0	0	1101	0	1.000
rs80034486	C/G	0	1667	0	0	1223	0	1.000
rs80224560	G/A	0	1667	0	0	1223	0	1.000
rs80338940	C/T	0.0014997	1667	5	0.00125	1200	3	1.000	1.000
rs80338942	CA/C	0	1667	0	0	1213	0	1.000
rs80338943	AG/A	0.00029994	1667	1	0	1231	0	1.000	1.000
rs80338944	C/T	0	1667	0	0	1209	0	1.000
rs80338947	TCTC/T	0.00059988	1667	2	0	1226	0	0.511	1.000
rs80338948	G/A	0	1667	0	0	1231	0	1.000
rs80338950	C/G	0	1667	0	0	1216	0	1.000

## Sheet: S5
Table S5. List of detected homozygotes, compound heterozygotes, and heterozygotes.
Sample	Gene	Variant 1	Variant 2
ESSE-Ivanovo	CFTR	rs78655421	rs121908793
ESSE-Vologda	GJB2	rs72474224	rs35887622
ESSE-Ivanovo	GJB2	rs72474224	rs35887622
ESSE-Ivanovo	SERPINA1	rs28929474	rs17580
BCS	GJB2	rs80338942	rs80338943
ESSE-Ivanovo	SERPINA1	rs17580	rs17580
ESSE-Ivanovo	GJB2	rs80338939	rs80338939
RPS-E	GJB2	rs80338939	rs80338939
ESSE-Vologda	GJB2	rs35887622	rs35887622

## Sheet: S6
Table S6. Additional pathogenic or likely pathogenic variants in adjacent regions detected by NGS.
Sample	Variant	Chromosome	Position	Reference allele	Alternative allele	Variant class	Consequence	Gene	HGVSc	HGVSp	gnomAD exomes AF (NFE)	ClinVar clinical significance
RPS-E	rs140175796	chr12	103271247	T	A	SNV	missense_variant	PAH	ENST00000553106.1:c.434A>T	ENSP00000448059.1:p.Asp145Val	0.0000966931	Likely pathogenic
RPS-E	rs5030856	chr12	103237454	T	C	SNV	missense_variant	PAH	ENST00000553106.1:c.1169A>G	ENSP00000448059.1:p.Glu390Gly	0	Pathogenic
RPS-E	rs62644469	chr12	103234276	A	G	SNV	missense_variant	PAH	ENST00000553106.1:c.1217T>C	ENSP00000448059.1:p.Ile406Thr	0.0001759570	Likely pathogenic
ESSE-Ivanovo, RPS-CP	rs199475679	chr12	103260377	C	T	SNV	missense_variant	PAH	ENST00000553106.1:c.506G>A	ENSP00000448059.1:p.Arg169His	0	Likely pathogenic
ESSE-Ivanovo, RPS-CP	rs199475696	chr12	103234231	A	G	SNV	missense_variant	PAH	ENST00000553106.1:c.1262T>C	ENSP00000448059.1:p.Ile421Thr	0.0000882441	Pathogenic
ESSE-Ivanovo, RPS-CP	rs374572413	chr13	20763395	C	T	SNV	missense_variant	GJB2	ENST00000382844.1:c.326G>A	ENSP00000372295.1:p.Gly109Glu	0.0000087920	Likely pathogenic
ESSE-Ivanovo, RPS-CP	rs542645236	chr12	103288545	T	C	SNV	missense_variant	PAH	ENST00000553106.1:c.320A>G	ENSP00000448059.1:p.His107Arg	0	Pathogenic
ESSE-Ivanovo, RPS-CP	rs62507344	chr12	103237560	G	A	SNV	splice_region_variant,intron_variant	PAH	ENST00000553106.1:c.1066-3C>T	?	0.0000175864	Pathogenic/Likely pathogenic
ESSE-Ivanovo, RPS-CP	rs62642939	chr12	103245487	C	T	SNV	missense_variant	PAH	ENST00000553106.1:c.890G>A	ENSP00000448059.1:p.Arg297His	0.0000529035	Pathogenic
ESSE-Ivanovo, RPS-CP	rs62642945	chr12	103245488	G	A	SNV	missense_variant	PAH	ENST00000553106.1:c.889C>T	ENSP00000448059.1:p.Arg297Cys	0	Likely pathogenic
ESSE-Ivanovo, RPS-CP	rs750188782	chr13	20763529	GCACACGTTCTTGCAGC	G	deletion	frameshift_variant	GJB2	ENST00000382844.1:c.176_191del	ENSP00000372295.1:p.Gly59AlafsTer18	0.0000264532	Pathogenic
ESSE-Ivanovo, RPS-CP	rs76687508	chr12	103246714	G	A	SNV	missense_variant	PAH	ENST00000553106.1:c.721C>T	ENSP00000448059.1:p.Arg241Cys	0	Pathogenic
ESSE-Ivanovo, RPS-CP	rs786204491	chr13	20763430	G	GT	insertion	stop_gained,frameshift_variant	GJB2	ENST00000382844.1:c.290dup	ENSP00000372295.1:p.Tyr97Ter	0.0000441143	Pathogenic

## Sheet: S7
Table S7. Comparison of allele frequencies of 115 variants between two population samples ESSE-Vologda and ESSE-Ivanovo and gnomAD non-Finnish Europeans.
Variant	Reference/alternative allele	Combined number of participants	Combined number of alternative alleles	Сombined AF	gnomAD exomes AF (NFE)	p value	p adj
CFTRdele2,3		2910	5	0.0008591065	0.0000529343	<0.001	<0.001*
rs104894401	C/T	2892	0	0	0	1.000	1.000
rs104894402	G/A	2870	0	0	0	1.000	1.000
rs104894413	C/G	2250	0	0	0	1.000	1.000
rs111033253	CCCCTTGATGAACTT/C	2881	3	0.0005206526	0.0001943530	0.104	0.591
rs113993958	G/C	2845	0	0	0.0000352187	1.000	1.000
rs113993959	G/T	2769	1	0.0001805706	0.0003527270	1.000	1.000
rs113993960	ATCT/A	2831	38	0.0067114094	0.0122683000	<0.001	0.001*
rs11558261	C/T	2872	0	0	0.0000175932	1.000	1.000
rs121908745	TATC/T	2303	0	0	0.0000439994	1.000	1.000
rs121908746	CAA/CA	2838	0	0	0	1.000	1.000
rs121908746	CAA/CAAA	2858	0	0	0	1.000	1.000
rs121908748	G/A	2658	0	0	0.0000709119	1.000	1.000
rs121908749	C/T	2303	0	0	0.0000088154	1.000	1.000
rs121908751	G/A	2653	0	0	0	1.000	1.000
rs121908751	G/T	2875	0	0	0.0000088155	1.000	1.000
rs121908755	G/A	2881	0	0	0.0000176345	1.000	1.000
rs121908760	C/T	2883	0	0	0	1.000	1.000
rs121908761	C/A	2205	0	0	0.0000264108	1.000	1.000
rs121908763	C/G	2869	0	0	0.0000176969	1.000	1.000
rs121908769	CTT/C	2817	4	0.0007099752	0.0002557910	0.058	0.392
rs121908770	CA/C	2858	0	0	0	1.000	1.000
rs121908771	AT/A	2850	0	0	0	1.000	1.000
rs121908776	AAT/A	2245	0	0	0.0001000000	1.000	1.000
rs121908793	G/T	2820	2	0.0003546099	0.0000087945	0.001	0.011*
rs121908799	AA/G	2851	0	0	0	1.000	1.000
rs121908803	C/T	2896	0	0	0	1.000	1.000
rs121908805	C/A	2302	0	0	0	1.000	1.000
rs121908805	C/G	2839	0	0	0.0000175988	1.000	1.000
rs121908811	AC/A	2890	0	0	0	1.000	1.000
rs121908812	AT/A	2778	0	0	0.0000266397	1.000	1.000
rs121909011	C/T	2857	0	0	0.0000440335	1.000	1.000
rs121909012	C/T	2894	0	0	0	1.000	1.000
rs121909019	G/A	2830	0	0	0.0000528886	1.000	1.000
rs121912714	T/A	2303	5	0.0010855406	0.0005449780	0.110	0.598
rs145449046	C/T	2259	0	0	0	1.000	1.000
rs1554389296	AG/A	2875	0	0	0	1.000	1.000
rs17580	T/A	2886	64	0.0110880111	0.0365343000	<0.001	<0.001*
rs1801002	C/A	2897	0	0	0	1.000	1.000
rs1802959	C/T	2900	0	0	0.0000263982	1.000	1.000
rs199422209	G/A	2883	0	0	0.0001054850	1.000	1.000
rs199422210	G/C	2853	0	0	0.0000351593	1.000	1.000
rs199475649	ACTGGCGGTAGTTGTAGGCAATGTCAGCAAACTGCTTCCGTCTTGCACGGTACACAGGATCTTTAAAAC/A	2804	0	0	0	1.000	1.000
rs28929474	C/T	2900	64	0.0110344828	0.0184094000	<0.001	<0.001*
rs28931569	A/G	2898	0	0	0.0000791891	1.000	1.000
rs28931570	G/A	2902	1	0.0001722950	0.0020499400	<0.001	0.002*
rs28931592	T/A	2882	0	0	0.0000176252	1.000	1.000
rs28931593	C/T	2901	0	0	0	1.000	1.000
rs35887622	A/G	2873	135	0.0234946049	0.0124173000	<0.001	<0.001*
rs387906378	G/GTCAA	2885	0	0	0	1.000	1.000
rs397508152	CAAAC/AAAAA	2876	0	0	0	1.000	1.000
rs397508158	G/A	2878	0	0	0.0000088402	1.000	1.000
rs397508184	GCAAAA/G	539	0	0	0	1.000	1.000
rs397508200	G/A	2809	0	0	0	1.000	1.000
rs397508276	T/G	2677	0	0	0	1.000	1.000
rs397508449	C/A	2782	0	0	0	1.000	1.000
rs397508464	A/G	2896	0	0	0	1.000	1.000
rs397508538	G/T	2800	0	0	0	1.000	1.000
rs397508573	C/T	2837	0	0	0.0000088374	1.000	1.000
rs397508612	GGT/G	2879	0	0	0	1.000	1.000
rs397508616	T/G	2261	0	0	0	1.000	1.000
rs397508686	C/CCTA	2896	7	0.0012085635	0	<0.001	<0.001*
rs397508706	GA/G	2775	0	0	0	1.000	1.000
rs5030841	A/G	2866	1	0.0001744592	0.0001583000	0.596	1.000
rs5030843	C/T	2897	1	0.0001725923	0.0001935090	1.000	1.000
rs5030846	G/A	2890	0	0	0.0000969727	1.000	1.000
rs5030847	G/C	2857	0	0	0	1.000	1.000
rs5030849	C/T	2883	4	0.0006937218	0.0003695560	0.167	0.866
rs5030850	G/A	2893	2	0.0003456619	0.0000352014	0.018	0.138
rs5030851	G/A	2897	2	0.0003451847	0.0002113610	0.346	1.000
rs5030853	C/A	2866	1	0.0001744592	0.0004849060	0.538	1.000
rs5030855	C/T	2876	2	0.0003477051	0.0004147110	1.000	1.000
rs5030857	G/A	2874	4	0.0006958942	0.0007648890	1.000	1.000
rs5030858	G/A	2877	43	0.0074730622	0.0014769800	<0.001	<0.001*
rs5030860	T/C	2841	0	0	0.0007208920	0.041	0.292
rs5030861	C/T	2889	1	0.0001730703	0.0008264320	0.103	0.591
rs55819880	G/A	2887	0	0	0.0000040000	1.000	1.000
rs62507288	C/G	2881	0	0	0.0000791752	1.000	1.000
rs62507321	C/A	2873	0	0	0.0000351605	1.000	1.000
rs62508588	C/T	2898	0	0	0.0000528793	1.000	1.000
rs62508646	A/G	2898	0	0	0.0000880142	1.000	1.000
rs62508698	C/T	2897	0	0	0.0000704387	1.000	1.000
rs62514936	ATC/A	2891	0	0	0.0000352007	1.000	1.000
rs62642906	CAG/C	2872	0	0	0.0000087934	1.000	1.000
rs62642934	T/C	2892	3	0.0005186722	0.0000440249	0.002	0.019*
rs72474224	C/T	2875	30	0.0052173913	0.0013257200	<0.001	<0.001*
rs74597325	C/T	2863	0	0	0.0001235420	1.000	1.000
rs74767530	C/T	2284	0	0	0.0000530054	1.000	1.000
rs75039782	C/T	2817	1	0.0001774938	0	<0.001	<0.001*
rs75527207	G/A	2852	0	0	0.0003881170	0.183	0.870
rs75541969	G/C	2642	1	0.0001892506	0.0003351380	1.000	1.000
rs75961395	G/A	2767	0	0	0.0000881819	1.000	1.000
rs76151804	A/G	2867	0	0	0.0000667582	1.000	1.000
rs76296470	G/A	2875	0	0	0.0000351760	1.000	1.000
rs76713772	G/A	2871	0	0	0.0001499360	1.000	1.000
rs77010898	G/A	2820	1	0.0001773050	0.0001410110	0.549	1.000
rs77035409	AT/A	2898	0	0	0	1.000	1.000
rs77834169	C/T	2555	0	0	0.0004141770	0.285	1.000
rs77932196	G/A	2890	0	0	0.0000352497	1.000	1.000
rs77932196	G/C	2848	0	0	0.0000528746	1.000	1.000
rs78194216	C/T	2812	0	0	0.0000440777	1.000	1.000
rs78655421	G/A	2742	4	0.0007293946	0.0026524500	0.002	0.019*
rs78756941	G/T	2809	0	0	0.0001632530	1.000	1.000
rs78984783	AC/A	2866	0	0	0.0003089960	0.432	1.000
rs79850223	C/T	2768	0	0	0.0000265233	1.000	1.000
rs80034486	C/G	2890	0	0	0.0001864020	0.633	1.000
rs80224560	G/A	2890	0	0	0.0001582330	1.000	1.000
rs80338939	AC/A	1667	58	0.0173965207	0.0091969100	<0.001	<0.001*
rs80338940	C/T	2867	8	0.0013951866	0.0003248860	0.001	0.007*
rs80338942	CA/C	2880	0	0	0.0003171580	0.274	1.000
rs80338943	AG/A	2898	1	0.0001725328	0.0000175877	0.097	0.591
rs80338944	C/T	2876	0	0	0	1.000	1.000
rs80338947	TCTC/T	2893	2	0.0003456619	0.0001326730	0.180	0.870
rs80338948	G/A	2898	0	0	0.0000529343	1.000	1.000
rs80338950	C/G	2883	0	0	0.0000528113	1.000	1.000

## Sheet: S8
Table S8. Comparison of allele frequencies of 115 variants between all studied samples and gnomAD non-Finnish Europeans.
Variant	Reference/alternative allele	Combined number of participants	Combined number of alternative alleles	Combined AF	gnomAD exomes AF (NFE)	p value	p adj
CFTRdele2,3		3585	5	0.0006973501	0.0000529343	<0.001	0.001*
rs104894401	C/T	3786	0	0	0	1.000	1.000
rs104894402	G/A	3742	0	0	0	1.000	1.000
rs104894413	C/G	2882	0	0	0	1.000	1.000
rs111033253	CCCCTTGATGAACTT/C	3788	4	0.0005279831	0.0001943530	0.062	0.355
rs113993958	G/C	3708	0	0	0.0000352187	1.000	1.000
rs113993959	G/T	3616	2	0.0002765487	0.0003527270	1.000	1.000
rs113993960	ATCT/A	3710	45	0.0060646900	0.0122683000	<0.001	<0.001*
rs11558261	C/T	3756	0	0	0.0000175932	1.000	1.000
rs121908745	TATC/T	2950	0	0	0.0000439994	1.000	1.000
rs121908746	CAA/CA	3710	0	0	0	1.000	1.000
rs121908746	CAA/CAAA	3734	0	0	0	1.000	1.000
rs121908748	G/A	3506	0	0	0.0000709119	1.000	1.000
rs121908749	C/T	2934	0	0	0.0000088154	1.000	1.000
rs121908751	G/A	3505	0	0	0	1.000	1.000
rs121908751	G/T	3764	0	0	0.0000088155	1.000	1.000
rs121908755	G/A	3760	0	0	0.0000176345	1.000	1.000
rs121908760	C/T	3751	0	0	0	1.000	1.000
rs121908761	C/A	2995	0	0	0.0000264108	1.000	1.000
rs121908763	C/G	3749	0	0	0.0000176969	1.000	1.000
rs121908769	CTT/C	3677	4	0.0005439217	0.0002557910	0.122	0.544
rs121908770	CA/C	3727	0	0	0	1.000	1.000
rs121908771	AT/A	3715	0	0	0	1.000	1.000
rs121908776	AAT/A	3044	0	0	0.0001000000	1.000	1.000
rs121908793	G/T	3679	2	0.0002718130	0.0000087945	0.002	0.016*
rs121908799	AA/G	3714	0	0	0	1.000	1.000
rs121908803	C/T	3802	0	0	0	1.000	1.000
rs121908805	C/A	2941	0	0	0	1.000	1.000
rs121908805	C/G	3699	0	0	0.0000175988	1.000	1.000
rs121908811	AC/A	3779	0	0	0	1.000	1.000
rs121908812	AT/A	3635	0	0	0.0000266397	1.000	1.000
rs121909011	C/T	3741	0	0	0.0000440335	1.000	1.000
rs121909012	C/T	3761	0	0	0	1.000	1.000
rs121909019	G/A	3690	0	0	0.0000528886	1.000	1.000
rs121912714	T/A	2972	5	0.0008411844	0.0005449780	0.266	1.000
rs145449046	C/T	3045	0	0	0	1.000	1.000
rs1554389296	AG/A	3766	0	0	0	1.000	1.000
rs17580	T/A	3775	73	0.0096688742	0.0365343000	<0.001	<0.001*
rs1801002	C/A	3801	0	0	0	1.000	1.000
rs1802959	C/T	3808	0	0	0.0000263982	1.000	1.000
rs199422209	G/A	3773	0	0	0.0001054850	1.000	1.000
rs199422210	G/C	3742	0	0	0.0000351593	1.000	1.000
rs199475649	ACTGGCGGTAGTTGTAGGCAATGTCAGCAAACTGCTTCCGTCTTGCACGGTACACAGGATCTTTAAAAC/A	3660	0	0	0	1.000	1.000
rs28929474	C/T	3801	83	0.0109181794	0.0184094000	<0.001	<0.001*
rs28931569	A/G	3795	0	0	0.0000791891	1.000	1.000
rs28931570	G/A	3801	2	0.0002630887	0.0020499400	<0.001	0.001*
rs28931592	T/A	3776	0	0	0.0000176252	1.000	1.000
rs28931593	C/T	3812	0	0	0	1.000	1.000
rs35887622	A/G	3760	160	0.0212765957	0.0124173000	<0.001	<0.001*
rs387906378	G/GTCAA	3796	0	0	0	1.000	1.000
rs397508152	CAAAC/AAAAA	3769	0	0	0	1.000	1.000
rs397508158	G/A	3756	0	0	0.0000088402	1.000	1.000
rs397508184	GCAAAA/G	895	0	0	0	1.000	1.000
rs397508200	G/A	3665	0	0	0	1.000	1.000
rs397508276	T/G	3517	0	0	0	1.000	1.000
rs397508449	C/A	3640	0	0	0	1.000	1.000
rs397508464	A/G	3783	0	0	0	1.000	1.000
rs397508538	G/T	3661	0	0	0	1.000	1.000
rs397508573	C/T	3700	0	0	0.0000088374	1.000	1.000
rs397508612	GGT/G	3768	1	0.0001326964	0	<0.001	<0.001*
rs397508616	T/G	3063	0	0	0	1.000	1.000
rs397508686	C/CCTA	3791	7	0.0009232393	0	<0.001	<0.001*
rs397508706	GA/G	3636	0	0	0	1.000	1.000
rs5030841	A/G	3751	2	0.0002665956	0.0001583000	0.333	1.000
rs5030843	C/T	3800	1	0.0001315789	0.0001935090	1.000	1.000
rs5030846	G/A	3777	0	0	0.0000969727	1.000	1.000
rs5030847	G/C	3730	0	0	0	1.000	1.000
rs5030849	C/T	3791	7	0.0009232393	0.0003695560	0.024	0.155
rs5030850	G/A	3802	3	0.0003945292	0.0000352014	0.003	0.020*
rs5030851	G/A	3794	4	0.0005271481	0.0002113610	0.079	0.421
rs5030853	C/A	3749	2	0.0002667378	0.0004849060	0.597	1.000
rs5030855	C/T	3747	2	0.0002668802	0.0004147110	0.776	1.000
rs5030857	G/A	3769	4	0.0005306447	0.0007648890	0.674	1.000
rs5030858	G/A	3779	53	0.0070124372	0.0014769800	<0.001	<0.001*
rs5030860	T/C	3718	1	0.0001344809	0.0007208920	0.051	0.308
rs5030861	C/T	3765	2	0.0002656042	0.0008264320	0.105	0.499
rs55819880	G/A	3780	0	0	0.0000040000	1.000	1.000
rs62507288	C/G	3776	0	0	0.0000791752	1.000	1.000
rs62507321	C/A	3760	0	0	0.0000351605	1.000	1.000
rs62508588	C/T	3802	0	0	0.0000528793	1.000	1.000
rs62508646	A/G	3795	0	0	0.0000880142	1.000	1.000
rs62508698	C/T	3802	0	0	0.0000704387	1.000	1.000
rs62514936	ATC/A	3773	0	0	0.0000352007	1.000	1.000
rs62642906	CAG/C	3759	0	0	0.0000087934	1.000	1.000
rs62642934	T/C	3779	3	0.0003969304	0.0000440249	0.005	0.034*
rs72474224	C/T	3769	42	0.0055717697	0.0013257200	<0.001	<0.001*
rs74597325	C/T	3756	0	0	0.0001235420	1.000	1.000
rs74767530	C/T	2914	0	0	0.0000530054	1.000	1.000
rs75039782	C/T	3564	1	0.0001402918	0	<0.001	<0.001*
rs75527207	G/A	3728	0	0	0.0003881170	0.129	0.544
rs75541969	G/C	3476	1	0.0001438435	0.0003351380	0.736	1.000
rs75961395	G/A	3620	0	0	0.0000881819	1.000	1.000
rs76151804	A/G	3742	0	0	0.0000667582	1.000	1.000
rs76296470	G/A	3763	1	0.0001328727	0.0000351760	0.233	0.914
rs76713772	G/A	3745	0	0	0.0001499360	0.635	1.000
rs77010898	G/A	3693	3	0.0004061738	0.0001410110	0.088	0.437
rs77035409	AT/A	3804	0	0	0	1.000	1.000
rs77834169	C/T	3367	0	0	0.0004141770	0.126	0.544
rs77932196	G/A	3789	0	0	0.0000352497	1.000	1.000
rs77932196	G/C	3720	0	0	0.0000528746	1.000	1.000
rs78194216	C/T	3676	0	0	0.0000440777	1.000	1.000
rs78655421	G/A	3592	5	0.0006959911	0.0026524500	<0.001	0.003*
rs78756941	G/T	3656	0	0	0.0001632530	0.638	1.000
rs78984783	AC/A	3765	0	0	0.0003089960	0.184	0.751
rs79850223	C/T	3622	0	0	0.0000265233	1.000	1.000
rs80034486	C/G	3774	1	0.0001324854	0.0001864020	1.000	1.000
rs80224560	G/A	3765	0	0	0.0001582330	0.638	1.000
rs80338939	AC/A	2228	74	0.0166068223	0.0091969100	<0.001	<0.001*
rs80338940	C/T	3641	9	0.0012359242	0.0003248860	0.001	0.007*
rs80338942	CA/C	3789	3	0.0003958828	0.0003171580	0.522	1.000
rs80338943	AG/A	3808	2	0.0002626050	0.0000175877	0.008	0.055
rs80338944	C/T	3763	0	0	0	1.000	1.000
rs80338947	TCTC/T	3788	3	0.0003959873	0.0001326730	0.081	0.421
rs80338948	G/A	3797	0	0	0.0000529343	1.000	1.000
rs80338950	C/G	3788	1	0.0001319958	0.0000528113	0.330	1.000

## Sheet: S9
Table S9. Comparison of allele frequencies of additional pathogenic variants between population sample ESSE-Ivanovo and gnomAD non-Finnish Europeans.
Variant	Reference/alternative allele	ClinVar clinical significance	Combined number of participants	Combined number of alternative alleles	Сombined AF	gnomAD exomes AF (NFE)	p value	p adj
rs199475679	C/T	Likely pathogenic	1667	1	0.00029994	0.0000882441	0.255	0.364
rs62507344	G/A	Pathogenic/Likely pathogenic	1667	1	0.00029994	0.0000529035	0.162	0.270
rs62642939	C/T	Pathogenic	1667	1	0.00029994	0	<0.001	<0.001*
rs62642945	G/A	Likely pathogenic	1667	1	0.00029994	0.0000264532	0.084	0.211
rs750188782	GCACACGTTCTTGCAGC/G	Pathogenic	1667	1	0.00029994	0	<0.001	<0.001*
rs76687508	G/A	Pathogenic	1667	1	0.00029994	0.0000441143	0.137	0.270
rs786204491	G/GT	Pathogenic	1667	2	0.00059988	0.0000264336	0.004	0.012*

[truncated: 3 more sheets: S10, S11, S12]
